# Supplementary material for: Access to Information, and Concerns, Myths and Truths about Food Safety during the COVID-19 Pandemic: An Overview of the Portuguese Population
Source: Foods. 2023 Jul 24;12(14):2802. doi: 10.3390/foods12142802 (PMC10380000; doi:10.3390/foods12142802)
Supplement: Supplementary file 1 [file foods-12-02802-s001.zip]

Archive with 1 entries (1 files):
- foods-2491456-supplementary.pdf
